# Supplementary material for: Stimulation of Vibratory Urticaria-Associated Adhesion-GPCR, EMR2/ADGRE2, Triggers the NLRP3 Inflammasome Activation Signal in Human Monocytes
Source: Front Immunol. 2021 Jan 8;11:602016. doi: 10.3389/fimmu.2020.602016 (PMC7820815; doi:10.3389/fimmu.2020.602016)
Supplement: Supplementary file 1 [file Table_1.xlsx]

## Sheet: Fig 1A
Ordinary one-way ANOVA
Number of families	1
Number of comparisons per family	66
Alpha	0.05
Tukey's multiple comparisons test	Mean Diff.	95.00% CI of diff.	Significant?	Summary	Adjusted P Value
No coating vs. Isotype	-0.3555	-16.41 to 15.7	No	ns	>0.9999	A-B
No coating vs. 2A1 1 ug/ml	-1.702	-17.76 to 14.36	No	ns	>0.9999	A-C
No coating vs. 2A1 5 ug/ml	-35.4	-51.46 to -19.34	Yes	****	<0.0001	A-D
No coating vs. 2A1 10 ug/ml	-52.45	-68.5 to -36.39	Yes	****	<0.0001	A-E
No coating vs. LPS 5 ng/ml	-17.94	-34 to -1.885	Yes	*	0.0195	A-F
No coating vs. LPS 10 ng/ml	-24.05	-40.11 to -7.995	Yes	***	0.0007	A-G
No coating vs. LPS 50 ng/ml	-72.29	-88.35 to -56.24	Yes	****	<0.0001	A-H
No coating vs. LPS 100 ng/ml	-76.24	-92.3 to -60.18	Yes	****	<0.0001	A-I
No coating vs. 2A1 1 ug/ml + LPS 10 ng/ml	-51.82	-67.88 to -35.76	Yes	****	<0.0001	A-J
No coating vs. 2A1 5 ug/ml + LPS 10 ng/ml	-250.3	-266.4 to -234.3	Yes	****	<0.0001	A-K
No coating vs. 2A1 10 ug/ml + LPS 10 ng/ml	-314.5	-330.5 to -298.4	Yes	****	<0.0001	A-L
Isotype vs. 2A1 1 ug/ml	-1.347	-17.4 to 14.71	No	ns	>0.9999	B-C
Isotype vs. 2A1 5 ug/ml	-35.04	-51.1 to -18.99	Yes	****	<0.0001	B-D
Isotype vs. 2A1 10 ug/ml	-52.09	-68.15 to -36.03	Yes	****	<0.0001	B-E
Isotype vs. LPS 5 ng/ml	-17.59	-33.65 to -1.53	Yes	*	0.0234	B-F
Isotype vs. LPS 10 ng/ml	-23.7	-39.76 to -7.64	Yes	***	0.0009	B-G
Isotype vs. LPS 50 ng/ml	-71.94	-88 to -55.88	Yes	****	<0.0001	B-H
Isotype vs. LPS 100 ng/ml	-75.88	-91.94 to -59.82	Yes	****	<0.0001	B-I
Isotype vs. 2A1 1 ug/ml + LPS 10 ng/ml	-51.47	-67.53 to -35.41	Yes	****	<0.0001	B-J
Isotype vs. 2A1 5 ug/ml + LPS 10 ng/ml	-250	-266 to -233.9	Yes	****	<0.0001	B-K
Isotype vs. 2A1 10 ug/ml + LPS 10 ng/ml	-314.1	-330.2 to -298	Yes	****	<0.0001	B-L
2A1 1 ug/ml vs. 2A1 5 ug/ml	-33.7	-49.75 to -17.64	Yes	****	<0.0001	C-D
2A1 1 ug/ml vs. 2A1 10 ug/ml	-50.74	-66.8 to -34.69	Yes	****	<0.0001	C-E
2A1 1 ug/ml vs. LPS 5 ng/ml	-16.24	-32.3 to -0.183	Yes	*	0.0457	C-F
2A1 1 ug/ml vs. LPS 10 ng/ml	-22.35	-38.41 to -6.293	Yes	**	0.0019	C-G
2A1 1 ug/ml vs. LPS 50 ng/ml	-70.59	-86.65 to -54.53	Yes	****	<0.0001	C-H
2A1 1 ug/ml vs. LPS 100 ng/ml	-74.54	-90.59 to -58.48	Yes	****	<0.0001	C-I
2A1 1 ug/ml vs. 2A1 1 ug/ml + LPS 10 ng/ml	-50.12	-66.18 to -34.06	Yes	****	<0.0001	C-J
2A1 1 ug/ml vs. 2A1 5 ug/ml + LPS 10 ng/ml	-248.6	-264.7 to -232.6	Yes	****	<0.0001	C-K
2A1 1 ug/ml vs. 2A1 10 ug/ml + LPS 10 ng/ml	-312.8	-328.8 to -296.7	Yes	****	<0.0001	C-L
2A1 5 ug/ml vs. 2A1 10 ug/ml	-17.05	-33.1 to -0.9887	Yes	*	0.0307	D-E
2A1 5 ug/ml vs. LPS 5 ng/ml	17.46	1.397 to 33.51	Yes	*	0.025	D-F
2A1 5 ug/ml vs. LPS 10 ng/ml	11.35	-4.713 to 27.4	No	ns	0.3593	D-G
2A1 5 ug/ml vs. LPS 50 ng/ml	-36.9	-52.95 to -20.84	Yes	****	<0.0001	D-H
2A1 5 ug/ml vs. LPS 100 ng/ml	-40.84	-56.9 to -24.78	Yes	****	<0.0001	D-I
2A1 5 ug/ml vs. 2A1 1 ug/ml + LPS 10 ng/ml	-16.42	-32.48 to -0.366	Yes	*	0.0418	D-J
2A1 5 ug/ml vs. 2A1 5 ug/ml + LPS 10 ng/ml	-214.9	-231 to -198.9	Yes	****	<0.0001	D-K
2A1 5 ug/ml vs. 2A1 10 ug/ml + LPS 10 ng/ml	-279.1	-295.1 to -263	Yes	****	<0.0001	D-L
2A1 10 ug/ml vs. LPS 5 ng/ml	34.5	18.44 to 50.56	Yes	****	<0.0001	E-F
2A1 10 ug/ml vs. LPS 10 ng/ml	28.39	12.33 to 44.45	Yes	****	<0.0001	E-G
2A1 10 ug/ml vs. LPS 50 ng/ml	-19.85	-35.91 to -3.791	Yes	**	0.0072	E-H
2A1 10 ug/ml vs. LPS 100 ng/ml	-23.79	-39.85 to -7.735	Yes	***	0.0009	E-I
2A1 10 ug/ml vs. 2A1 1 ug/ml + LPS 10 ng/ml	0.6227	-15.44 to 16.68	No	ns	>0.9999	E-J
2A1 10 ug/ml vs. 2A1 5 ug/ml + LPS 10 ng/ml	-197.9	-213.9 to -181.8	Yes	****	<0.0001	E-K
2A1 10 ug/ml vs. 2A1 10 ug/ml + LPS 10 ng/ml	-262	-278.1 to -245.9	Yes	****	<0.0001	E-L
LPS 5 ng/ml vs. LPS 10 ng/ml	-6.11	-22.17 to 9.948	No	ns	0.9583	F-G
LPS 5 ng/ml vs. LPS 50 ng/ml	-54.35	-70.41 to -38.29	Yes	****	<0.0001	F-H
LPS 5 ng/ml vs. LPS 100 ng/ml	-58.3	-74.35 to -42.24	Yes	****	<0.0001	F-I
LPS 5 ng/ml vs. 2A1 1 ug/ml + LPS 10 ng/ml	-33.88	-49.94 to -17.82	Yes	****	<0.0001	F-J
LPS 5 ng/ml vs. 2A1 5 ug/ml + LPS 10 ng/ml	-232.4	-248.4 to -216.3	Yes	****	<0.0001	F-K
LPS 5 ng/ml vs. 2A1 10 ug/ml + LPS 10 ng/ml	-296.5	-312.6 to -280.5	Yes	****	<0.0001	F-L
LPS 10 ng/ml vs. LPS 50 ng/ml	-48.24	-64.3 to -32.18	Yes	****	<0.0001	G-H
LPS 10 ng/ml vs. LPS 100 ng/ml	-52.18	-68.24 to -36.13	Yes	****	<0.0001	G-I
LPS 10 ng/ml vs. 2A1 1 ug/ml + LPS 10 ng/ml	-27.77	-43.83 to -11.71	Yes	***	0.0001	G-J
LPS 10 ng/ml vs. 2A1 5 ug/ml + LPS 10 ng/ml	-226.3	-242.3 to -210.2	Yes	****	<0.0001	G-K
LPS 10 ng/ml vs. 2A1 10 ug/ml + LPS 10 ng/ml	-290.4	-306.5 to -274.3	Yes	****	<0.0001	G-L
LPS 50 ng/ml vs. LPS 100 ng/ml	-3.944	-20 to 12.11	No	ns	0.9987	H-I
LPS 50 ng/ml vs. 2A1 1 ug/ml + LPS 10 ng/ml	20.47	4.414 to 36.53	Yes	**	0.0052	H-J
LPS 50 ng/ml vs. 2A1 5 ug/ml + LPS 10 ng/ml	-178	-194.1 to -162	Yes	****	<0.0001	H-K
LPS 50 ng/ml vs. 2A1 10 ug/ml + LPS 10 ng/ml	-242.2	-258.2 to -226.1	Yes	****	<0.0001	H-L
LPS 100 ng/ml vs. 2A1 1 ug/ml + LPS 10 ng/ml	24.42	8.357 to 40.47	Yes	***	0.0006	I-J
LPS 100 ng/ml vs. 2A1 5 ug/ml + LPS 10 ng/ml	-174.1	-190.1 to -158	Yes	****	<0.0001	I-K
LPS 100 ng/ml vs. 2A1 10 ug/ml + LPS 10 ng/ml	-238.2	-254.3 to -222.2	Yes	****	<0.0001	I-L
2A1 1 ug/ml + LPS 10 ng/ml vs. 2A1 5 ug/ml + LPS 10 ng/ml	-198.5	-214.5 to -182.4	Yes	****	<0.0001	J-K
2A1 1 ug/ml + LPS 10 ng/ml vs. 2A1 10 ug/ml + LPS 10 ng/ml	-262.6	-278.7 to -246.6	Yes	****	<0.0001	J-L
2A1 5 ug/ml + LPS 10 ng/ml vs. 2A1 10 ug/ml + LPS 10 ng/ml	-64.14	-80.2 to -48.08	Yes	****	<0.0001	K-L

## Sheet: Fig 1C
Ordinary one-way ANOVA of 2015_0326
Number of families	1
Number of comparisons per family	45
Alpha	0.05
Tukey's multiple comparisons test	Mean Diff.	95.00% CI of diff.	Significant?	Summary	Adjusted P Value
control vs. 2A1	-238.8	-2449 to 1971	No	ns	>0.9999	A-B
control vs. LPS 4 hr	-1472	-3682 to 738.6	No	ns	0.4676	A-C
control vs. LPS 24 hr	-2342	-4552 to -131.7	Yes	*	0.0298	A-D
control vs. LPS 4 hr_2A1	-4718	-6928 to -2508	Yes	****	<0.0001	A-E
control vs. LPS 24 hr_2A1	-6766	-8977 to -4556	Yes	****	<0.0001	A-F
control vs. ultra-LPS 4 hr	-849.3	-3059 to 1361	No	ns	0.9553	A-G
control vs. ultra-LPS 24 hr	-2408	-4618 to -198.1	Yes	*	0.0227	A-H
control vs. ultra-LPS 4 hr_2A1	-3365	-5576 to -1155	Yes	***	0.0003	A-I
control vs. ultra-LPS 24 hr_2A1	-6351	-8561 to -4141	Yes	****	<0.0001	A-J
2A1 vs. LPS 4 hr	-1233	-3443 to 977.4	No	ns	0.7033	B-C
2A1 vs. LPS 24 hr	-2103	-4313 to 107.2	No	ns	0.0746	B-D
2A1 vs. LPS 4 hr_2A1	-4479	-6689 to -2269	Yes	****	<0.0001	B-E
2A1 vs. LPS 24 hr_2A1	-6528	-8738 to -4318	Yes	****	<0.0001	B-F
2A1 vs. ultra-LPS 4 hr	-610.4	-2821 to 1600	No	ns	0.9953	B-G
2A1 vs. ultra-LPS 24 hr	-2169	-4379 to 40.7	No	ns	0.0583	B-H
2A1 vs. ultra-LPS 4 hr_2A1	-3127	-5337 to -916.6	Yes	***	0.0009	B-I
2A1 vs. ultra-LPS 24 hr_2A1	-6112	-8323 to -3902	Yes	****	<0.0001	B-J
LPS 4 hr vs. LPS 24 hr	-870.3	-3080 to 1340	No	ns	0.9482	C-D
LPS 4 hr vs. LPS 4 hr_2A1	-3246	-5456 to -1036	Yes	***	0.0005	C-E
LPS 4 hr vs. LPS 24 hr_2A1	-5295	-7505 to -3085	Yes	****	<0.0001	C-F
LPS 4 hr vs. ultra-LPS 4 hr	622.2	-1588 to 2832	No	ns	0.9946	C-G
LPS 4 hr vs. ultra-LPS 24 hr	-936.7	-3147 to 1273	No	ns	0.9206	C-H
LPS 4 hr vs. ultra-LPS 4 hr_2A1	-1894	-4104 to 316.1	No	ns	0.1522	C-I
LPS 4 hr vs. ultra-LPS 24 hr_2A1	-4880	-7090 to -2670	Yes	****	<0.0001	C-J
LPS 24 hr vs. LPS 4 hr_2A1	-2376	-4586 to -165.8	Yes	*	0.0259	D-E
LPS 24 hr vs. LPS 24 hr_2A1	-4425	-6635 to -2215	Yes	****	<0.0001	D-F
LPS 24 hr vs. ultra-LPS 4 hr	1492	-717.6 to 3703	No	ns	0.4474	D-G
LPS 24 hr vs. ultra-LPS 24 hr	-66.46	-2277 to 2144	No	ns	>0.9999	D-H
LPS 24 hr vs. ultra-LPS 4 hr_2A1	-1024	-3234 to 1186	No	ns	0.8721	D-I
LPS 24 hr vs. ultra-LPS 24 hr_2A1	-4009	-6220 to -1799	Yes	****	<0.0001	D-J
LPS 4 hr_2A1 vs. LPS 24 hr_2A1	-2049	-4259 to 161.3	No	ns	0.0905	E-F
LPS 4 hr_2A1 vs. ultra-LPS 4 hr	3868	1658 to 6078	Yes	****	<0.0001	E-G
LPS 4 hr_2A1 vs. ultra-LPS 24 hr	2309	99.33 to 4520	Yes	*	0.0339	E-H
LPS 4 hr_2A1 vs. ultra-LPS 4 hr_2A1	1352	-857.9 to 3562	No	ns	0.5861	E-I
LPS 4 hr_2A1 vs. ultra-LPS 24 hr_2A1	-1634	-3844 to 576.5	No	ns	0.3217	E-J
LPS 24 hr_2A1 vs. ultra-LPS 4 hr	5917	3707 to 8127	Yes	****	<0.0001	F-G
LPS 24 hr_2A1 vs. ultra-LPS 24 hr	4358	2148 to 6568	Yes	****	<0.0001	F-H
LPS 24 hr_2A1 vs. ultra-LPS 4 hr_2A1	3401	1191 to 5611	Yes	***	0.0002	F-I
LPS 24 hr_2A1 vs. ultra-LPS 24 hr_2A1	415.2	-1795 to 2625	No	ns	0.9998	F-J
ultra-LPS 4 hr vs. ultra-LPS 24 hr	-1559	-3769 to 651.1	No	ns	0.3858	G-H
ultra-LPS 4 hr vs. ultra-LPS 4 hr_2A1	-2516	-4726 to -306.1	Yes	*	0.0144	G-I
ultra-LPS 4 hr vs. ultra-LPS 24 hr_2A1	-5502	-7712 to -3292	Yes	****	<0.0001	G-J
ultra-LPS 24 hr vs. ultra-LPS 4 hr_2A1	-957.3	-3167 to 1253	No	ns	0.9104	H-I
ultra-LPS 24 hr vs. ultra-LPS 24 hr_2A1	-3943	-6153 to -1733	Yes	****	<0.0001	H-J
ultra-LPS 4 hr_2A1 vs. ultra-LPS 24 hr_2A1	-2986	-5196 to -775.7	Yes	**	0.0017	I-J

## Sheet: Fig 1D
THP-1 (No coating & isotype & 2A1 & LPS & 2A1+LPS)
Number of families	1
Number of comparisons per family	3
Alpha	0.05
Tukey's multiple comparisons test	Mean Diff.	95.00% CI of diff.	Significant?	Summary	Adjusted P Value
No coating vs. LPS 100 ng/ml	-240.1	-466.6 to -13.63	Yes	*	0.0371	A-D
No coating vs. 2A1+ LPS	-454	-680.5 to -227.5	Yes	***	0.0003	A-E
LPS 100 ng/ml vs. 2A1+ LPS	-213.9	-440.4 to 12.63	No	ns	0.0656	D-E
Test details	Mean 1	Mean 2	Mean Diff.	SE of diff.	n1	n2	q	DF
No coating vs. LPS 100 ng/ml	15.92	256.1	-240.1	87.2	6	6	3.894	15
No coating vs. 2A1+ LPS	15.92	469.9	-454	87.2	6	6	7.363	15
LPS 100 ng/ml vs. 2A1+ LPS	256.1	469.9	-213.9	87.2	6	6	3.468	15
Number of comparisons per family	6
Alpha	0.05
Tukey's multiple comparisons test	Mean Diff.	95.00% CI of diff.	Significant?	Summary	Adjusted P Value
No coating vs. 2A1 10μg/ml	-14.49	-226.7 to 197.7	No	ns	0.9974	A-C
No coating vs. LPS 100 ng/ml	-240.1	-452.4 to -27.91	Yes	*	0.0231	A-D
No coating vs. 2A1+ LPS	-454	-666.2 to -241.8	Yes	****	<0.0001	A-E
2A1 10μg/ml vs. LPS 100 ng/ml	-225.6	-437.9 to -13.41	Yes	*	0.0347	C-D
2A1 10μg/ml vs. 2A1+ LPS	-439.5	-651.7 to -227.3	Yes	****	<0.0001	C-E
LPS 100 ng/ml vs. 2A1+ LPS	-213.9	-426.1 to -1.641	Yes	*	0.0478	D-E

## Sheet: Fig 2A
Number of families	1
Number of comparisons per family	6
Alpha	0.05
Tukey's multiple comparisons test	Mean Diff.	95.00% CI of diff.	Significant?	Summary	Adjusted P Value
24hr vs. 2A1 24hr	-2063	-2298 to -1829	Yes	****	<0.0001	F-L
24hr vs. LPS 24hr	-1510	-1745 to -1275	Yes	****	<0.0001	F-R
24hr vs. 2A1+LPS 24hr	-5660	-5895 to -5425	Yes	****	<0.0001	F-X
2A1 24hr vs. LPS 24hr	553.3	318.6 to 788.1	Yes	***	0.0003	L-R
2A1 24hr vs. 2A1+LPS 24hr	-3597	-3831 to -3362	Yes	****	<0.0001	L-X
LPS 24hr vs. 2A1+LPS 24hr	-4150	-4385 to -3915	Yes	****	<0.0001	R-X

## Sheet: Fig 2C
Number of families	1
Number of comparisons per family	66
Alpha	0.05
Tukey's multiple comparisons test	Mean Diff.	95.00% CI of diff.	Significant?	Summary	Adjusted P Value
No coating vs. LPS 100 ng/ml	-466.4	-1095 to 162.6	No	ns	0.3228	A-B
No coating vs. 2A1 10μg/ml	-13.38	-642.4 to 615.6	No	ns	>0.9999	A-C
No coating vs. 2A1+ LPS 100 ng/ml	-1685	-2314 to -1056	Yes	****	<0.0001	A-D
No coating vs. No coating_DMSO	0	-629 to 629	No	ns	>0.9999	A-E
No coating vs. LPS_DMSO	-469.3	-1098 to 159.7	No	ns	0.3145	A-F
No coating vs. 2A1_DMSO	-28.63	-657.6 to 600.4	No	ns	>0.9999	A-G
No coating vs. 2A1+ LPS_DMSO	-2135	-2764 to -1506	Yes	****	<0.0001	A-H
No coating vs. No coating_YVAD	0	-629 to 629	No	ns	>0.9999	A-I
No coating vs. LPS_YVAD	-48.8	-677.8 to 580.2	No	ns	>0.9999	A-J
No coating vs. 2A1_YVAD	-0.53	-629.5 to 628.5	No	ns	>0.9999	A-K
No coating vs. 2A1+ LPS_YVAD	-254.7	-883.7 to 374.3	No	ns	0.9531	A-L
LPS 100 ng/ml vs. 2A1 10μg/ml	453.1	-175.9 to 1082	No	ns	0.3637	B-C
LPS 100 ng/ml vs. 2A1+ LPS 100 ng/ml	-1218	-1847 to -589.3	Yes	****	<0.0001	B-D
LPS 100 ng/ml vs. No coating_DMSO	466.4	-162.6 to 1095	No	ns	0.3228	B-E
LPS 100 ng/ml vs. LPS_DMSO	-2.845	-631.9 to 626.2	No	ns	>0.9999	B-F
LPS 100 ng/ml vs. 2A1_DMSO	437.8	-191.2 to 1067	No	ns	0.4134	B-G
LPS 100 ng/ml vs. 2A1+ LPS_DMSO	-1669	-2298 to -1040	Yes	****	<0.0001	B-H
LPS 100 ng/ml vs. No coating_YVAD	466.4	-162.6 to 1095	No	ns	0.3228	B-I
LPS 100 ng/ml vs. LPS_YVAD	417.6	-211.4 to 1047	No	ns	0.4834	B-J
LPS 100 ng/ml vs. 2A1_YVAD	465.9	-163.1 to 1095	No	ns	0.3244	B-K
LPS 100 ng/ml vs. 2A1+ LPS_YVAD	211.7	-417.3 to 840.7	No	ns	0.9878	B-L
2A1 10μg/ml vs. 2A1+ LPS 100 ng/ml	-1671	-2300 to -1042	Yes	****	<0.0001	C-D
2A1 10μg/ml vs. No coating_DMSO	13.38	-615.6 to 642.4	No	ns	>0.9999	C-E
2A1 10μg/ml vs. LPS_DMSO	-455.9	-1085 to 173.1	No	ns	0.3548	C-F
2A1 10μg/ml vs. 2A1_DMSO	-15.25	-644.3 to 613.8	No	ns	>0.9999	C-G
2A1 10μg/ml vs. 2A1+ LPS_DMSO	-2122	-2751 to -1493	Yes	****	<0.0001	C-H
2A1 10μg/ml vs. No coating_YVAD	13.38	-615.6 to 642.4	No	ns	>0.9999	C-I
2A1 10μg/ml vs. LPS_YVAD	-35.43	-664.4 to 593.6	No	ns	>0.9999	C-J
2A1 10μg/ml vs. 2A1_YVAD	12.85	-616.2 to 641.9	No	ns	>0.9999	C-K
2A1 10μg/ml vs. 2A1+ LPS_YVAD	-241.3	-870.4 to 387.7	No	ns	0.9677	C-L
2A1+ LPS 100 ng/ml vs. No coating_DMSO	1685	1056 to 2314	Yes	****	<0.0001	D-E
2A1+ LPS 100 ng/ml vs. LPS_DMSO	1215	586.5 to 1844	Yes	****	<0.0001	D-F
2A1+ LPS 100 ng/ml vs. 2A1_DMSO	1656	1027 to 2285	Yes	****	<0.0001	D-G
2A1+ LPS 100 ng/ml vs. 2A1+ LPS_DMSO	-450.7	-1080 to 178.3	No	ns	0.3712	D-H
2A1+ LPS 100 ng/ml vs. No coating_YVAD	1685	1056 to 2314	Yes	****	<0.0001	D-I
2A1+ LPS 100 ng/ml vs. LPS_YVAD	1636	1007 to 2265	Yes	****	<0.0001	D-J
2A1+ LPS 100 ng/ml vs. 2A1_YVAD	1684	1055 to 2313	Yes	****	<0.0001	D-K
2A1+ LPS 100 ng/ml vs. 2A1+ LPS_YVAD	1430	801 to 2059	Yes	****	<0.0001	D-L
No coating_DMSO vs. LPS_DMSO	-469.3	-1098 to 159.7	No	ns	0.3145	E-F
No coating_DMSO vs. 2A1_DMSO	-28.63	-657.6 to 600.4	No	ns	>0.9999	E-G
No coating_DMSO vs. 2A1+ LPS_DMSO	-2135	-2764 to -1506	Yes	****	<0.0001	E-H
No coating_DMSO vs. No coating_YVAD	0	-629 to 629	No	ns	>0.9999	E-I
No coating_DMSO vs. LPS_YVAD	-48.8	-677.8 to 580.2	No	ns	>0.9999	E-J
No coating_DMSO vs. 2A1_YVAD	-0.53	-629.5 to 628.5	No	ns	>0.9999	E-K
No coating_DMSO vs. 2A1+ LPS_YVAD	-254.7	-883.7 to 374.3	No	ns	0.9531	E-L
LPS_DMSO vs. 2A1_DMSO	440.7	-188.3 to 1070	No	ns	0.4039	F-G
LPS_DMSO vs. 2A1+ LPS_DMSO	-1666	-2295 to -1037	Yes	****	<0.0001	F-H
LPS_DMSO vs. No coating_YVAD	469.3	-159.7 to 1098	No	ns	0.3145	F-I
LPS_DMSO vs. LPS_YVAD	420.5	-208.5 to 1050	No	ns	0.4733	F-J
LPS_DMSO vs. 2A1_YVAD	468.8	-160.3 to 1098	No	ns	0.3161	F-K
LPS_DMSO vs. 2A1+ LPS_YVAD	214.6	-414.4 to 843.6	No	ns	0.9864	F-L
2A1_DMSO vs. 2A1+ LPS_DMSO	-2107	-2736 to -1478	Yes	****	<0.0001	G-H
2A1_DMSO vs. No coating_YVAD	28.63	-600.4 to 657.6	No	ns	>0.9999	G-I
2A1_DMSO vs. LPS_YVAD	-20.18	-649.2 to 608.8	No	ns	>0.9999	G-J
2A1_DMSO vs. 2A1_YVAD	28.1	-600.9 to 657.1	No	ns	>0.9999	G-K
2A1_DMSO vs. 2A1+ LPS_YVAD	-226.1	-855.1 to 402.9	No	ns	0.9798	G-L
2A1+ LPS_DMSO vs. No coating_YVAD	2135	1506 to 2764	Yes	****	<0.0001	H-I
2A1+ LPS_DMSO vs. LPS_YVAD	2087	1458 to 2716	Yes	****	<0.0001	H-J
2A1+ LPS_DMSO vs. 2A1_YVAD	2135	1506 to 2764	Yes	****	<0.0001	H-K
2A1+ LPS_DMSO vs. 2A1+ LPS_YVAD	1881	1252 to 2510	Yes	****	<0.0001	H-L
No coating_YVAD vs. LPS_YVAD	-48.8	-677.8 to 580.2	No	ns	>0.9999	I-J
No coating_YVAD vs. 2A1_YVAD	-0.53	-629.5 to 628.5	No	ns	>0.9999	I-K
No coating_YVAD vs. 2A1+ LPS_YVAD	-254.7	-883.7 to 374.3	No	ns	0.9531	I-L
LPS_YVAD vs. 2A1_YVAD	48.27	-580.7 to 677.3	No	ns	>0.9999	J-K
LPS_YVAD vs. 2A1+ LPS_YVAD	-205.9	-834.9 to 423.1	No	ns	0.9902	J-L
2A1_YVAD vs. 2A1+ LPS_YVAD	-254.2	-883.2 to 374.8	No	ns	0.9538	K-L

## Sheet: Fig 2D
LPS (100ng.ml)
Number of families	1
Number of comparisons per family	3
Alpha	0.05
Tukey's multiple comparisons test	Mean Diff.	95.00% CI of diff.	Significant?	Summary	Adjusted P Value
Control vs. DMSO	38.52	-87.26 to 164.3	No	ns	0.7114	A-B
Control vs. Z-YVAD-fmk	593.5	467.7 to 719.3	Yes	****	<0.0001	A-C
DMSO vs. Z-YVAD-fmk	555	429.2 to 680.8	Yes	****	<0.0001	B-C
Test details	Mean 1	Mean 2	Mean Diff.	SE of diff.	n1	n2	q	DF
Control vs. DMSO	659.3	620.8	38.52	48.42	6	6	1.125	15
Control vs. Z-YVAD-fmk	659.3	65.8	593.5	48.42	6	6	17.33	15
DMSO vs. Z-YVAD-fmk	620.8	65.8	555	48.42	6	6	16.21	15
2A1 (5μg/ml)
Number of families	1
Number of comparisons per family	3
Alpha	0.05
Tukey's multiple comparisons test	Mean Diff.	95.00% CI of diff.	Significant?	Summary	Adjusted P Value
Control vs. DMSO	-14.5	-18.39 to -10.61	Yes	****	<0.0001	A-B
Control vs. Z-YVAD-fmk	12.98	9.086 to 16.87	Yes	****	<0.0001	A-C
DMSO vs. Z-YVAD-fmk	27.48	23.59 to 31.37	Yes	****	<0.0001	B-C
Test details	Mean 1	Mean 2	Mean Diff.	SE of diff.	n1	n2	q	DF
Control vs. DMSO	14.01	28.51	-14.5	1.498	6	6	13.69	15
Control vs. Z-YVAD-fmk	14.01	1.03	12.98	1.498	6	6	12.25	15
DMSO vs. Z-YVAD-fmk	28.51	1.03	27.48	1.498	6	6	25.95	15
2A1+LPS
Number of families	1
Number of comparisons per family	3
Alpha	0.05
Tukey's multiple comparisons test	Mean Diff.	95.00% CI of diff.	Significant?	Summary	Adjusted P Value
Control vs. DMSO	-736.8	-1525 to 51.42	No	ns	0.0686	A-B
Control vs. Z-YVAD-fmk	1157	369 to 1945	Yes	**	0.0045	A-C
DMSO vs. Z-YVAD-fmk	1894	1106 to 2682	Yes	****	<0.0001	B-C
Test details	Mean 1	Mean 2	Mean Diff.	SE of diff.	n1	n2	q	DF
Control vs. DMSO	1412	2149	-736.8	303.5	6	6	3.434	15
Control vs. Z-YVAD-fmk	1412	255.2	1157	303.5	6	6	5.393	15
DMSO vs. Z-YVAD-fmk	2149	255.2	1894	303.5	6	6	8.827	15

## Sheet: Fig 3A
THP-1 def-ASC+ LPS
Number of families	1
Number of comparisons per family	6
Alpha	0.05
Tukey's multiple comparisons test	Mean Diff.	95.00% CI of diff.	Significant?	Summary	Adjusted P Value
Mock vs. ASC siRNA #1	14.46	4.904 to 24.01	Yes	**	0.0021	A-B
Mock vs. ASC siRNA #2	13.69	4.134 to 23.24	Yes	**	0.0035	A-C
Mock vs. ASC siRNA #3	10.5	0.9508 to 20.06	Yes	*	0.0279	A-D
ASC siRNA #1 vs. ASC siRNA #2	-0.77	-10.32 to 8.782	No	ns	0.9958	B-C
ASC siRNA #1 vs. ASC siRNA #3	-3.953	-13.51 to 5.599	No	ns	0.6589	B-D
ASC siRNA #2 vs. ASC siRNA #3	-3.183	-12.74 to 6.369	No	ns	0.7878	C-D
THP-1 def-ASC + 2A1
Number of families	1
Number of comparisons per family	6
Alpha	0.05
Tukey's multiple comparisons test	Mean Diff.	95.00% CI of diff.	Significant?	Summary	Adjusted P Value
Mock vs. ASC siRNA #1	2.452	-1.902 to 6.805	No	ns	0.4138	A-B
Mock vs. ASC siRNA #2	4.192	-0.1619 to 8.545	No	ns	0.0617	A-C
Mock vs. ASC siRNA #3	5.133	0.7798 to 9.487	Yes	*	0.0173	A-D
ASC siRNA #1 vs. ASC siRNA #2	1.74	-2.614 to 6.094	No	ns	0.6826	B-C
ASC siRNA #1 vs. ASC siRNA #3	2.682	-1.672 to 7.035	No	ns	0.3379	B-D
ASC siRNA #2 vs. ASC siRNA #3	0.9417	-3.412 to 5.295	No	ns	0.9292	C-D
THP-1 def-ASC + 2A1 +LPS
Number of families	1
Number of comparisons per family	6
Alpha	0.05
Tukey's multiple comparisons test	Mean Diff.	95.00% CI of diff.	Significant?	Summary	Adjusted P Value
Mock vs. ASC siRNA #1	35.09	-6.661 to 76.84	No	ns	0.1195	A-B
Mock vs. ASC siRNA #2	41.29	-0.4638 to 83.03	No	ns	0.0533	A-C
Mock vs. ASC siRNA #3	46.5	4.754 to 88.25	Yes	*	0.0256	A-D
ASC siRNA #1 vs. ASC siRNA #2	6.197	-35.55 to 47.95	No	ns	0.9752	B-C
ASC siRNA #1 vs. ASC siRNA #3	11.42	-30.33 to 53.16	No	ns	0.869	B-D
ASC siRNA #2 vs. ASC siRNA #3	5.218	-36.53 to 46.97	No	ns	0.9849	C-D

## Sheet: Fig 3B
THP-1 def-NLRP3 + LPS
Number of families	1
Number of comparisons per family	6
Alpha	0.05
Tukey's multiple comparisons test	Mean Diff.	95.00% CI of diff.	Significant?	Summary	Adjusted P Value
Mock vs. NLRP3 siRNA #1	13.12	5.187 to 21.05	Yes	***	0.0006	A-B
Mock vs. NLRP3 siRNA #2	19.04	11.11 to 26.97	Yes	****	<0.0001	A-C
Mock vs. NLRP3 siRNA #3	18.33	10.4 to 26.26	Yes	****	<0.0001	A-D
NLRP3 siRNA #1 vs. NLRP3 siRNA #2	5.92	-2.009 to 13.85	No	ns	0.1984	B-C
NLRP3 siRNA #1 vs. NLRP3 siRNA #3	5.211	-2.718 to 13.14	No	ns	0.2971	B-D
NLRP3 siRNA #2 vs. NLRP3 siRNA #3	-0.7088	-8.638 to 7.22	No	ns	0.9948	C-D
THP-1 def-NLRP3 + 2A1
Number of families	1
Number of comparisons per family	6
Alpha	0.05
Tukey's multiple comparisons test	Mean Diff.	95.00% CI of diff.	Significant?	Summary	Adjusted P Value
Mock vs. NLRP3 siRNA #1	0.12	-0.1915 to 0.4315	No	ns	0.7209	A-B
Mock vs. NLRP3 siRNA #2	0.1988	-0.1127 to 0.5102	No	ns	0.3218	A-C
Mock vs. NLRP3 siRNA #3	0.1988	-0.1127 to 0.5102	No	ns	0.3218	A-D
NLRP3 siRNA #1 vs. NLRP3 siRNA #2	0.07875	-0.2327 to 0.3902	No	ns	0.8999	B-C
NLRP3 siRNA #1 vs. NLRP3 siRNA #3	0.07875	-0.2327 to 0.3902	No	ns	0.8999	B-D
NLRP3 siRNA #2 vs. NLRP3 siRNA #3	0	-0.3115 to 0.3115	No	ns	>0.9999	C-D
THP-1 def-NLRP3 + 2A1 + LPS
Number of families	1
Number of comparisons per family	6
Alpha	0.05
Tukey's multiple comparisons test	Mean Diff.	95.00% CI of diff.	Significant?	Summary	Adjusted P Value
Mock vs. NLRP3 siRNA #1	66.61	28.6 to 104.6	Yes	***	0.0003	A-B
Mock vs. NLRP3 siRNA #2	88.22	50.2 to 126.2	Yes	****	<0.0001	A-C
Mock vs. NLRP3 siRNA #3	94.56	56.55 to 132.6	Yes	****	<0.0001	A-D
NLRP3 siRNA #1 vs. NLRP3 siRNA #2	21.61	-16.41 to 59.62	No	ns	0.4216	B-C
NLRP3 siRNA #1 vs. NLRP3 siRNA #3	27.95	-10.07 to 65.97	No	ns	0.2094	B-D
NLRP3 siRNA #2 vs. NLRP3 siRNA #3	6.346	-31.67 to 44.36	No	ns	0.9679	C-D

## Sheet: Fig 5A
Monocyte
Number of families	1
Number of comparisons per family	10
Alpha	0.05
Tukey's multiple comparisons test	Mean Diff.	95.00% CI of diff.	Significant?	Summary	Adjusted P Value
Monocyte vs. 2a1	-21.33	-55.19 to 12.52	No	ns	0.3014	A-B
Monocyte vs. LPS	-671.7	-705.5 to -637.8	Yes	****	<0.0001	A-C
Monocyte vs. 2A1+LPS	-462.7	-496.5 to -428.8	Yes	****	<0.0001	A-D
Monocyte vs. IgG	87.33	53.48 to 121.2	Yes	****	<0.0001	A-E
2a1 vs. LPS	-650.3	-684.2 to -616.5	Yes	****	<0.0001	B-C
2a1 vs. 2A1+LPS	-441.3	-475.2 to -407.5	Yes	****	<0.0001	B-D
2a1 vs. IgG	108.7	74.81 to 142.5	Yes	****	<0.0001	B-E
LPS vs. 2A1+LPS	209	175.1 to 242.9	Yes	****	<0.0001	C-D
LPS vs. IgG	759	725.1 to 792.9	Yes	****	<0.0001	C-E
2A1+LPS vs. IgG	550	516.1 to 583.9	Yes	****	<0.0001	D-E

## Sheet: Fig 5E
Number of families	1
Number of comparisons per family	28
Alpha	0.05
Tukey's multiple comparisons test	Mean Diff.	95.00% CI of diff.	Significant?	Summary	Adjusted P Value
Mφ vs. Mφ+ HNS	0.09682	-12.89 to 13.09	No	ns	>0.9999	A-B
Mφ vs. 2a1	-3.284	-16.28 to 9.708	No	ns	0.9844	A-C
Mφ vs. 2a1+HNS	-3.595	-16.59 to 9.396	No	ns	0.9743	A-D
Mφ vs. LPS	-13.18	-26.17 to -0.1914	Yes	*	0.0454	A-E
Mφ vs. LPS+HNS	-24.93	-37.92 to -11.94	Yes	***	0.0001	A-F
Mφ vs. 2A1+LPS	-30.02	-43.01 to -17.02	Yes	****	<0.0001	A-G
Mφ vs. 2A1+LPS+HNS	-40.61	-53.61 to -27.62	Yes	****	<0.0001	A-H
Mφ+ HNS vs. 2a1	-3.381	-16.37 to 9.611	No	ns	0.9817	B-C
Mφ+ HNS vs. 2a1+HNS	-3.692	-16.68 to 9.299	No	ns	0.9704	B-D
Mφ+ HNS vs. LPS	-13.28	-26.27 to -0.2882	Yes	*	0.0433	B-E
Mφ+ HNS vs. LPS+HNS	-25.03	-38.02 to -12.04	Yes	***	0.0001	B-F
Mφ+ HNS vs. 2A1+LPS	-30.11	-43.1 to -17.12	Yes	****	<0.0001	B-G
Mφ+ HNS vs. 2A1+LPS+HNS	-40.71	-53.7 to -27.72	Yes	****	<0.0001	B-H
2a1 vs. 2a1+HNS	-0.3116	-13.3 to 12.68	No	ns	>0.9999	C-D
2a1 vs. LPS	-9.899	-22.89 to 3.092	No	ns	0.2119	C-E
2a1 vs. LPS+HNS	-21.65	-34.64 to -8.656	Yes	***	0.0006	C-F
2a1 vs. 2A1+LPS	-26.73	-39.72 to -13.74	Yes	****	<0.0001	C-G
2a1 vs. 2A1+LPS+HNS	-37.33	-50.32 to -24.34	Yes	****	<0.0001	C-H
2a1+HNS vs. LPS	-9.587	-22.58 to 3.404	No	ns	0.2413	D-E
2a1+HNS vs. LPS+HNS	-21.34	-34.33 to -8.344	Yes	***	0.0007	D-F
2a1+HNS vs. 2A1+LPS	-26.42	-39.41 to -13.43	Yes	****	<0.0001	D-G
2a1+HNS vs. 2A1+LPS+HNS	-37.02	-50.01 to -24.03	Yes	****	<0.0001	D-H
LPS vs. LPS+HNS	-11.75	-24.74 to 1.243	No	ns	0.0918	E-F
LPS vs. 2A1+LPS	-16.83	-29.82 to -3.841	Yes	**	0.0069	E-G
LPS vs. 2A1+LPS+HNS	-27.43	-40.42 to -14.44	Yes	****	<0.0001	E-H
LPS+HNS vs. 2A1+LPS	-5.085	-18.08 to 7.907	No	ns	0.8642	F-G
LPS+HNS vs. 2A1+LPS+HNS	-15.68	-28.67 to -2.692	Yes	*	0.0126	F-H
2A1+LPS vs. 2A1+LPS+HNS	-10.6	-23.59 to 2.393	No	ns	0.1563	G-H

[truncated: 8 more sheets: Fig 5F, Fig 6A, Fig 6D, Fig 7C, Fig 8B, Fig s1C, Fig s3, Fig s5]
